# Supplementary material for: The Association Between Racial Microaggressions and Stereotypes and Self-Rated Mental Health in Asian Women
Source: Int J Environ Res Public Health. 2025 Dec 15;22(12):1869. doi: 10.3390/ijerph22121869 (PMC12732802; doi:10.3390/ijerph22121869)
Supplement: Supplementary file 1 [file ijerph-22-01869-s001.zip]

Archive with 1 entries (1 files):
- ijerph-3957709-supplementary.pdf
